# Supplementary material for: N6-methyladenosine reader YTHDF1 regulates the proliferation and migration of airway smooth muscle cells through m6A/cyclin D1 in asthma
Source: PeerJ. 2023 Mar 24;11:e14951. doi: 10.7717/peerj.14951 (PMC10042154; doi:10.7717/peerj.14951)
Supplement: Supplemental Information 3 [file peerj-11-14951-s003.zip]

Archive with 12 entries (11 files):
- PCR data/
- PCR data/CCND1   UCSC    .docx
- PCR data/Fig 2E  .xlsx
- PCR data/Figure  1A  .xlsx
- PCR data/Figure  1C  .xlsx
- PCR data/Figure  4A  .xlsx
- PCR data/Figure 2A-1 .xlsx
- PCR data/Figure 2A-2 .xlsx
- PCR data/Figure 3E-1 sh  RIP-qPCR  .xlsx
- PCR data/Figure 3E-2 OE  RIP-qPCR   - .xlsx
- PCR data/Figure 4B  .xlsx
- PCR data/RIP-qPCR     .xlsx
