# Supplementary material for: N6-methyladenosine reader YTHDF1 regulates the proliferation and migration of airway smooth muscle cells through m6A/cyclin D1 in asthma
Source: PeerJ. 2023 Mar 24;11:e14951. doi: 10.7717/peerj.14951 (PMC10042154; doi:10.7717/peerj.14951)
Supplement: Supplemental Information 3 [file peerj-11-14951-s003.zip › PCR data/Fig 2E .xlsx]

## Sheet: Sheet1
	sh-NC				sh-YTHDF1				vector				YTHDF1
Cells	252	235	226		167	184	173		221	206	213		268	258	279
