# Supplementary material for: N6-methyladenosine reader YTHDF1 regulates the proliferation and migration of airway smooth muscle cells through m6A/cyclin D1 in asthma
Source: PeerJ. 2023 Mar 24;11:e14951. doi: 10.7717/peerj.14951 (PMC10042154; doi:10.7717/peerj.14951)
Supplement: Supplemental Information 3 [file peerj-11-14951-s003.zip › PCR data/Figure 1A .xlsx]

## Sheet: Sheet1
		actin			YTHDF1 mRNA					△CT				△△CT				2-△△CT
control	18.319	18.502	18.245		22.642	22.457	22.574		4.323	3.955	4.329	4.20233	0.120667	-0.247333	0.126667		0.919763	1.18701	0.915945
PDGF	18.615	18.406	18.237		21.575	21.054	21.427		2.96	2.648	3.19		-1.363	-1.307	-1.139		2.57219	2.47426	2.20228
	,
