# Supplementary material for: N6-methyladenosine reader YTHDF1 regulates the proliferation and migration of airway smooth muscle cells through m6A/cyclin D1 in asthma
Source: PeerJ. 2023 Mar 24;11:e14951. doi: 10.7717/peerj.14951 (PMC10042154; doi:10.7717/peerj.14951)
Supplement: Supplemental Information 3 [file peerj-11-14951-s003.zip › PCR data/Figure 1C .xlsx]

## Sheet: Sheet1
		actin			Cyclin D1 mRNA					△CT				△△CT				2-△△CT
control	18.194	18.226	18.355		22.322	22.267	22.184		4.128	4.041	3.829	3.99933	0.128667	0.0416667	-0.170333		0.914676	0.971532	1.12532
PDGF	18.155	18.268	18.178		21.178	21.006	20.875		3.023	2.738	2.697		-1.105	-1.303	-1.132		2.15099	2.46741	2.19162
	,
