# Supplementary material for: N6-methyladenosine reader YTHDF1 regulates the proliferation and migration of airway smooth muscle cells through m6A/cyclin D1 in asthma
Source: PeerJ. 2023 Mar 24;11:e14951. doi: 10.7717/peerj.14951 (PMC10042154; doi:10.7717/peerj.14951)
Supplement: Supplemental Information 3 [file peerj-11-14951-s003.zip › PCR data/Figure 4A .xlsx]

## Sheet: Sheet1
		actin			Cyclin D1 mRNA					△CT				△△CT				2-△△CT
sh-NC	18.694	18.536	18.755		20.374	20.164	20.173		1.68	1.628	1.418	1.57533	0.104667	0.0526667	-0.157333		0.93002	0.964153	1.11522
sh-YTHDF1	18.655	18.568	18.678		20.441	20.542	20.307		1.786	1.974	1.629		0.106	0.346	0.211		0.929161	0.786762	0.863938
		actin			Cyclin D1 mRNA					△CT				△△CT				2-△△CT
vector	18.354	18.231	18.257		20.467	20.462	20.368		2.113	2.231	2.111	2.15167	-0.0386667	0.0793333	-0.0406667		1.02716	0.946495	1.02859
YTHDF1	18.355	18.268	18.178		20.264	20.374	20.136		1.909	2.106	1.958		-0.204	-0.125	-0.153		1.15189	1.09051	1.11188
