# Supplementary material for: N6-methyladenosine reader YTHDF1 regulates the proliferation and migration of airway smooth muscle cells through m6A/cyclin D1 in asthma
Source: PeerJ. 2023 Mar 24;11:e14951. doi: 10.7717/peerj.14951 (PMC10042154; doi:10.7717/peerj.14951)
Supplement: Supplemental Information 3 [file peerj-11-14951-s003.zip › PCR data/Figure 2A-1 .xlsx]

## Sheet: Sheet1
		actin				YTHDF1 mRNA				△CT				△△CT				2-△△CT
sh-NC	18.361	18.284	18.264		21.557	21.247	21.428		3.196	2.963	3.164	3.10767	0.0883333	-0.144667	0.0563333		0.940609	1.10548	0.961705
shYTHDF1-1#	18.416	18.254	18.441		22.938	22.954	22.892		4.522	4.7	4.451		1.326	1.737	1.287		0.398873	0.299993	0.409802
shYTHDF1-2#	18.634	18.245	18.448		22.338	21.908	21.898		3.704	3.663	3.45		0.508	0.7	0.286		0.703197	0.615572	0.820173
