# Supplementary material for: N6-methyladenosine reader YTHDF1 regulates the proliferation and migration of airway smooth muscle cells through m6A/cyclin D1 in asthma
Source: PeerJ. 2023 Mar 24;11:e14951. doi: 10.7717/peerj.14951 (PMC10042154; doi:10.7717/peerj.14951)
Supplement: Supplemental Information 3 [file peerj-11-14951-s003.zip › PCR data/Figure 2A-2 .xlsx]

## Sheet: Sheet1
		actin			YTHDF1 mRNA					△CT				△△CT				2-△△CT
oeNC	18.537	18.362	18.338		20.916	20.824	20.643		2.379	2.462	2.305	2.382	-0.003	0.08	-0.077		1.00208	0.946058	1.05482
oeYTHDF1	18.225	18.662	18.231		18.875	19.287	18.795		0.65	0.625	0.564		-1.729	-1.837	-1.741		3.31498	3.57266	3.34267
