# Supplementary material for: N6-methyladenosine reader YTHDF1 regulates the proliferation and migration of airway smooth muscle cells through m6A/cyclin D1 in asthma
Source: PeerJ. 2023 Mar 24;11:e14951. doi: 10.7717/peerj.14951 (PMC10042154; doi:10.7717/peerj.14951)
Supplement: Supplemental Information 3 [file peerj-11-14951-s003.zip › PCR data/Figure 3E-1 sh RIP-qPCR .xlsx]

## Sheet: Sheet1
	RIP-qPCR
			actin			cyclin D1 mRNA RIP					△CT		Mean			△△CT				2-△△CT			* 100 %
	Input	18.416	18.429	18.388		19.447	19.382	19.583		1.031	0.953	1.195	1.05967		-0.0286667	-0.106667	0.135333		1.02007	1.07674	0.910459		102.007	107.674	91.0459
sh-NC	IgG	18.678	18.652	18.436		25.621	25.726	25.933		6.943	7.074	7.497			5.912	6.121	6.302		0.0166077	0.014368	0.0126739		1.66077	1.4368	1.26739
	anti-YTHDF1	18.575	18.484	18.327		22.541	22.263	22.185		3.966	3.779	3.858			2.935	2.826	2.663		0.130761	0.141023	0.157891		13.0761	14.1023	15.7891
						cyclin D1 mRNA RIP
	Input	18.464	18.516	18.437		19.633	19.627	19.637		1.169	1.111	1.2	1.16		0.009	-0.049	0.04		0.993781	1.03455	0.972655		99.3781	103.455	97.2655
sh-YTHDF1	IgG	18.513	18.326	18.427		25.8935	25.578	25.742		7.3805	7.252	7.315			6.2115	6.141	6.115		0.0134944	0.0141702	0.0144278		1.34944	1.41702	1.44278
	anti-YTHDF1	18.226	18.374	18.375		23.056	22.865	23.352		4.83	4.491	4.977			3.661	3.38	3.777		0.079055	0.0960547	0.0729474		7.9055	9.60547	7.29474
										sh-NC				sh-YTHDF1
									Input	102.007	107.674	91.0459		99.3781	103.455	97.2655
									IgG	1.66077	1.4368	1.26739		1.34944	1.41702	1.44278
									anti-YTHDF1	13.0761	14.1023	15.7891		7.9055	9.60547	7.29474
