# Supplementary material for: N6-methyladenosine reader YTHDF1 regulates the proliferation and migration of airway smooth muscle cells through m6A/cyclin D1 in asthma
Source: PeerJ. 2023 Mar 24;11:e14951. doi: 10.7717/peerj.14951 (PMC10042154; doi:10.7717/peerj.14951)
Supplement: Supplemental Information 3 [file peerj-11-14951-s003.zip › PCR data/Figure 3E-2 OE RIP-qPCR - .xlsx]

## Sheet: Sheet1
	RIP-qPCR
			actin			Cyclin D1 mRNA RIP					△CT		Mean			△△CT				2-△△CT			* 100 %
vector	Input	18.237	18.381	18.186		19.167	19.242	19.175		0.93	0.861	0.989	0.926667		0.00333333	-0.0656667	0.0623333		0.997692	1.04657	0.957714		99.7692	104.657	95.7714
	IgG	18.249	18.217	18.274		25.214	25.533	25.738		6.965	7.316	7.464			6.035	6.455	6.475		0.0152505	0.0113986	0.0112417		1.52505	1.13986	1.12417
	anti-YTHDF1	18.179	18.435	18.375		22.275	22.673	22.755		4.096	4.238	4.38			3.166	3.377	3.391		0.111414	0.0962546	0.0953251		11.1414	9.62546	9.53251
						Cyclin D mRNA RIP
	Input	18.318	18.226	18.296		19.676	19.653	19.646		1.358	1.427	1.35	1.37833		-0.0203333	0.0486667	-0.0283333		1.01419	0.966829	1.01983		101.419	96.6829	101.983
YTHDF1 OE	IgG	18.573	18.217	18.346		25.872	25.733	25.762		7.299	7.516	7.416			5.941	6.089	6.066		0.0162772	0.0146902	0.0149263		1.62772	1.46902	1.49263
	anti-YTHDF1	18.276	18.335	18.347		22.456	22.646	22.485		4.18	4.311	4.138			2.822	2.884	2.788		0.141414	0.135466	0.144787		14.1414	13.5466	14.4787
										control				YTHDF1 OE
									Input	99.7692	104.657	95.7714		101.419	96.6829	101.983
									IgG	1.52505	1.13986	1.12417		1.62772	1.46902	1.49263
									anti-YTHDF1	11.1414	9.62546	9.53251		14.1414	13.5466	14.4787
