# Supplementary material for: N6-methyladenosine reader YTHDF1 regulates the proliferation and migration of airway smooth muscle cells through m6A/cyclin D1 in asthma
Source: PeerJ. 2023 Mar 24;11:e14951. doi: 10.7717/peerj.14951 (PMC10042154; doi:10.7717/peerj.14951)
Supplement: Supplemental Information 3 [file peerj-11-14951-s003.zip › PCR data/Figure 4B .xlsx]

## Sheet: Sheet1
						cyclin D1 mRNA					△CT				△△CT				2-△△CT			* 100%
shNC	0 hour	18.358	18.361	18.427		22.498	22.456	22.458		4.14	4.095	4.031	4.08867	0.0513333	0.00633333	-0.0576667		0.965044	0.99562	1.04078		96.5044	99.562	104.078
	3 hour	18.532	18.446	18.336		23.327	23.006	22.786		4.795	4.56	4.45		0.655	0.465	0.419		0.635075	0.724471	0.747943		63.5075	72.4471	74.7943
	6 hour	18.421	18.606	18.616		23.813	24.195	24.427		5.392	5.589	5.811		1.252	1.494	1.78		0.419866	0.355027	0.291183		41.9866	35.5027	29.1183
						cyclin D1 mRNA					△CT				△△CT				2-△△CT
shYTHDF1	0 hour	18.474	18.366	18.557		22.485	22.498	22.368		4.011	4.132	3.811	3.98467	0.0263333	0.147333	-0.173667		0.981913	0.902918	1.12792		98.1913	90.2918	112.792
	3 hour	18.544	18.516	18.425		23.177	23.556	23.242		4.633	5.04	4.817		0.622	0.908	1.006		0.64977	0.532923	0.497925		64.977	53.2923	49.7925
	6 hour	18.387	18.543	18.369		24.205	24.474	24.678		5.818	5.931	6.309		1.807	1.799	2.498		0.285785	0.287374	0.177022		28.5785	28.7374	17.7022
						cyclin D1 mRNA					△CT				△△CT				2-△△CT			* 100%
oeNC	0 hour	18.256	18.431	18.362		22.235	22.195	22.135		3.979	3.764	3.773	3.83867	0.140333	-0.0746667	-0.0656667		0.907309	1.05312	1.04657		90.7309	105.312	104.657
	3 hour	18.547	18.524	18.447		23.144	23.166	23.287		4.597	4.642	4.84		0.618	0.878	1.067		0.651574	0.544121	0.477311		65.1574	54.4121	47.7311
	6 hour	18.465	18.376	18.502		24.221	23.886	24.377		5.756	5.51	5.875		1.777	1.746	2.102		0.29179	0.298127	0.232935		29.179	29.8127	23.2935
						cyclin D1 mRNA					△CT				△△CT				2-△△CT
oeYTHDF1	0 hour	18.255	18.275	18.307		22.667	22.536	22.406		4.412	4.261	4.099	4.25733	0.154667	0.00366667	-0.158333		0.89834	0.997462	1.116		89.834	99.7462	111.6
	3 hour	18.405	18.225	18.308		23.191	22.876	23.242		4.786	4.651	4.934		0.374	0.39	0.835		0.77164	0.76313	0.560583		77.164	76.313	56.0583
	6 hour	18.226	18.335	18.252		23.744	24.054	23.866		5.518	5.719	5.614		1.106	1.458	1.515		0.46458	0.363997	0.349896		46.458	36.3997	34.9896
