# Supplementary material for: N6-methyladenosine reader YTHDF1 regulates the proliferation and migration of airway smooth muscle cells through m6A/cyclin D1 in asthma
Source: PeerJ. 2023 Mar 24;11:e14951. doi: 10.7717/peerj.14951 (PMC10042154; doi:10.7717/peerj.14951)
Supplement: Supplemental Information 3 [file peerj-11-14951-s003.zip › PCR data/RIP-qPCR .xlsx]

## Sheet: Sheet1
	RIP-qPCR
			actin			cyclin D1 mRNA RIP					△CT		Mean			△△CT				2-△△CT			* 100 %
	Input	18.316	18.373	18.206		22.428	22.185	22.216		4.112	3.812	4.01	3.978		0.134	-0.166	0.032		0.911301	1.12194	0.978063		91.1301	112.194	97.8063
ASMC	IgG	18.339	18.263	18.318		27.317	27.308	27.473		8.978	9.045	9.155			4.866	5.233	5.145		0.0342916	0.0265895	0.0282619		3.42916	2.65895	2.82619
	anti-YTHDF1	18.328	18.228	18.319		23.679	23.178	23.354		5.351	4.95	5.035			1.239	1.138	1.025		0.423666	0.454389	0.49141		42.3666	45.4389	49.141
										ASMC
									Input	91.1301	112.194	97.8063
									IgG	3.42916	2.65895	2.82619
									anti-YTHDF1	42.3666	45.4389	49.141
